# Supplementary material for: Differences in arousal and valence on the Korean phoneme of artificial voice between Korean and Chinese women
Source: PLoS One. 2023 Apr 7;18(4):e0284045. doi: 10.1371/journal.pone.0284045 (PMC10081760; doi:10.1371/journal.pone.0284045)
Supplement: S1 Data — (XLSX) [file pone.0284045.s001.xlsx]

## Sheet: raw data
id	name	age	gender	nationality	TOPIK	education	AI voixe Female	P_PANAS	N_PANAS	T_STAI	S_STAI	CESD	가_arousal	가_fear	가_positive	가_suprise	가_anger	가_sad	가_happy	가_disgust	구_arousal	구_fear	구_positive	구_suprise	구_anger	구_sad	구_happy	구_disgust	기_arousal	기_fear	기_positive	기_suprise	기_anger	기_sad	기_happy	기_disgust	나_arousal	나_fear	나_positive	나_suprise	나_anger	나_sad	나_happy	나_disgust	누_arousal	누_fear	누_positive	누_suprise	누_anger
1		20	1	2	3	5	1	19	21	42	42	20	8	1	7	1	1	4	3	1	9	1	6	1	1	1	3	1	9	1	8	1	1	3	7	1	8	1	8	1	1	1	7	1	8	1	8	1	1
2		21	1	1	0	4	1	20	19	50	45	10	7	1	7	8	1	1	6	1	3	1	8	10	10	1	6	10	3	1	9	1	1	1	8	6	1	1	10	1	10	1	10	1	1	1	10	1	1
3		21	1	2	4	6	1	28	29	49	39	16	3	1	1	3	2	2	1	2	1	1	3	1	1	1	1	1	1	1	3	1	1	2	3	1	2	1	2	1	1	1	2	1	1	1	4	1	1
4		21	1	2	5	4	1	34	28	45	38	15	3	1	5	1	1	1	3	2	6	1	4	1	1	8	4	5	6	6	5	7	7	4	4	7	4	1	8	4	3	3	3	3	6	1	8	1	1
5		22	1	1	0	6	1	35	18	42	32	7	4	1	6	1	1	1	3	1	4	1	6	1	1	1	4	1	5	1	6	1	1	1	4	1	5	1	6	1	1	1	4	1	5	1	5	1	1
6		22	1	1	0	5	1	31	30	34	36	9	7	5	6	6	5	4	4	6	1	1	1	1	1	1	1	1	5	5	6	8	6	5	4	7	6	6	6	6	7	6	6	6	5	4	4	2	4
7		22	1	2	6	7	1	46	17	43	29	4	1	1	6	1	1	1	6	1	1	1	8	1	1	1	5	1	1	1	7	1	1	1	7	1	1	1	8	1	1	1	8	1	1	1	7	1	1
8		22	1	2	4	6	1	16	12	58	55	25	10	10	1	10	10	10	10	10	10	10	10	1	10	1	1	10	1	1	1	1	1	1	1	1	1	1	1	1	1	1	1	1	1	1	1	1	1
9		23	1	1	0	5	1	35	34	34	33	15	2	3	6	3	3	6	7	3	3	4	5	3	8	5	3	3	6	6	2	7	7	2	2	8	8	3	8	9	7	2	7	2	3	2	3	7	4
10		23	1	1	0	6	1	29	27	46	47	20	5	3	6	3	6	5	3	3	4	3	5	1	2	8	2	3	5	3	5	3	4	4	5	4	3	2	7	2	2	3	6	2	5	2	7	1	2
11		23	1	1	0	6	1	25	25	32	33	16	1	1	3	1	3	3	1	1	4	1	7	1	1	1	3	1	1	1	4	1	1	1	3	1	5	1	7	1	1	1	4	1	1	1	6	1	1
12		23	1	1	0	6	1	26	20	37	34	12	4	3	3	4	5	2	3	3	1	1	4	1	1	2	5	1	2	2	3	2	1	3	3	1	3	4	3	4	4	4	5	2	4	3	5	4	4
13		23	1	1	0	6	1	31	29	59	49	25	5	4	4	6	6	5	6	6	3	3	6	3	2	3	7	3	3	4	5	6	4	5	5	4	7	5	6	5	4	6	5	6	7	6	5	5	5
14		23	1	1	0	6	1	23	18	50	45	9	5	1	6	1	1	1	1	1	3	1	4	1	1	1	2	1	7	1	4	1	1	1	1	1	4	1	7	1	1	1	1	1	3	1	6	1	1
15		23	1	1	0	4	1	22	18	43	40	19	5	1	6	1	1	1	6	1	7	1	6	1	1	1	5	1	5	1	6	1	1	1	6	1	5	1	6	1	1	1	6	1	2	1	6	1	1
16		23	1	1	0	6	1	30	24	51	50	11	7	1	10	1	1	3	3	1	3	1	7	1	3	2	7	1	7	4	4	6	7	7	4	8	1	1	10	1	1	1	10	1	3	1	7	1	3
17		23	1	2	3	6	1	31	34	59	49	33	1	1	8	1	1	1	5	1	1	1	6	1	1	1	6	1	1	1	6	1	1	1	7	1	1	1	5	1	1	1	4	1	1	1	5	1	1
18		23	1	2	6	7	1	33	26	46	43	15	8	7	10	8	10	8	3	1	5	7	7	4	4	3	5	3	3	3	6	4	3	4	4	3	4	5	7	3	6	5	5	4	2	4	5	4	4
19		23	1	2	6	6	1	16	30	50	54	23	7	1	7	2	2	1	5	6	7	1	4	1	2	4	5	3	6	1	2	3	4	7	3	7	5	1	4	1	2	7	3	6	3	1	7	1	1
20		23	1	2	6	6	1	17	17	44	45	6	2	1	8	1	1	1	2	1	3	1	3	2	1	1	1	1	4	1	6	1	1	1	3	4	5	1	10	1	1	1	7	1	1	1	10	1	1
21		24	1	1	0	6	1	22	18	45	39	28	1	1	5	1	1	1	2	1	2	1	5	1	1	1	6	1	1	1	5	1	1	1	1	1	1	1	5	1	1	1	2	1	5	1	5	1	1
22		24	1	1	0	4	1	27	34	45	43	17	5	7	7	4	8	4	7	5	4	2	5	3	3	4	6	2	3	3	5	8	5	3	6	6	5	2	6	2	5	3	6	5	5	1	3	4	3
23		24	1	1	0	6	1	25	18	43	35	12	7	2	5	2	2	3	6	2	2	3	6	3	3	4	8	3	4	2	8	2	2	3	8	2	6	2	7	2	2	3	6	2	4	1	7	2	2
24		24	1	1	0	6	1	31	28	50	52	26	9	9	6	9	6	6	10	9	4	4	3	9	5	9	8	8	5	9	6	10	6	5	8	10	6	7	6	10	9	10	5	8	5	5	6	5	10
25		24	1	1	0	6	1	29	18	50	53	31	4	1	4	1	1	7	4	1	2	2	5	5	5	6	4	2	8	5	3	1	2	1	1	5	2	1	8	1	1	4	7	1	3	1	5	1	1
26		24	1	1	0	6	1	23	20	44	53	14	7	1	5	2	2	4	3	3	4	1	6	3	2	3	5	1	3	1	7	1	1	7	3	1	7	1	8	1	1	1	6	1	2	1	8	1	1
27		24	1	1	0	6	1	33	30	34	33	15	6	1	5	5	3	3	4	1	5	1	8	6	2	1	5	1	2	2	7	3	3	3	6	1	4	1	8	2	1	3	8	1	6	3	7	2	1
28		24	1	1	0	6	1	25	18	53	51	14	7	1	6	1	1	3	4	1	3	1	8	1	1	2	4	1	4	1	5	1	1	1	4	1	7	1	8	1	1	1	8	1	1	1	8	1	1
29		24	1	1	0	6	1	21	18	48	47	20	6	1	7	1	6	1	1	1	4	1	8	1	1	1	7	1	3	1	7	1	1	6	1	1	3	1	10	1	1	1	7	1	5	1	3	1	6
30		24	1	1	0	5	1	26	25	40	38	13	6	1	5	1	1	1	1	1	5	1	5	1	1	1	1	2	6	1	4	2	1	1	1	1	6	1	6	1	1	1	6	1	3	1	6	1	1
31		24	1	2	6	6	1	40	41	48	46	39	9	8	9	7	6	8	5	5	9	9	8	9	8	8	8	8	8	7	7	8	1	7	8	4	9	9	8	9	9	8	6	9	7	7	6	3	8
32		24	1	2	6	6	1	35	29	48	37	19	2	1	8	1	6	1	1	5	1	1	10	2	1	1	1	1	2	1	9	3	1	1	7	1	1	1	9	3	1	1	5	1	6	1	7	7	1
33		24	1	2	6	6	1	34	33	50	61	9	7	4	6	4	2	2	4	3	4	3	5	3	4	3	4	3	2	3	2	4	5	4	4	5	3	4	3	3	3	3	3	5	3	5	4	4	2
34		24	1	2	6	6	1	27	24	58	44	35	7	6	7	4	5	4	4	4	6	3	8	3	2	3	6	4	5	3	7	4	2	5	5	3	2	1	10	3	2	2	7	2	7	6	3	6	8
35		24	1	2	5	7	1	37	27	36	31	6	9	3	10	7	7	7	3	7	4	1	5	1	2	3	7	4	7	6	8	7	5	5	5	5	5	5	7	5	5	6	6	5	5	3	7	2	4
36		25	1	1	0	6	1	31	32	30	30	8	8	1	10	1	1	1	4	1	3	1	10	1	10	1	7	1	7	1	6	1	1	1	7	1	9	1	10	1	6	1	5	2	5	1	6	2	4
37		25	1	1	0	7	1	31	24	41	44	21	7	3	6	2	2	3	6	3	5	4	5	4	6	5	5	4	3	2	5	2	2	7	3	2	7	1	10	1	1	1	10	1	3	3	4	3	3
38		25	1	1	0	7	1	25	25	57	58	30	5	2	2	2	3	3	2	2	3	3	3	3	3	3	3	3	3	2	2	2	2	2	2	2	4	2	3	2	2	2	3	2	2	2	3	2	2
39		25	1	1	0	6	1	27	22	62	57	16	3	2	5	1	1	6	4	1	3	2	5	1	2	6	4	1	3	3	5	2	2	5	6	1	5	1	6	1	1	3	8	1	2	1	6	1	3
40		25	1	2	4	6	1	27	22	42	41	9	1	1	1	1	1	1	1	1	1	1	3	1	1	1	1	1	1	1	1	1	1	1	1	1	1	1	1	1	1	1	1	1	1	1	1	1	1
41		25	1	2	6	7	1	29	29	59	53	10	5	5	6	5	5	6	5	7	4	3	7	3	4	3	7	4	8	1	7	1	1	1	10	1	4	5	8	4	4	4	7	4	1	3	9	3	4
42		25	1	2	6	7	1	28	26	45	54	9	4	4	4	5	3	4	6	3	7	7	6	3	1	7	1	4	4	5	4	5	2	8	2	4	4	6	3	7	6	4	8	3	6	9	7	3	3
43		26	1	1	0	4	1	31	23	52	53	20	8	1	2	1	1	1	3	1	6	1	3	3	1	6	4	1	8	1	3	1	1	1	1	1	8	1	3	1	1	1	2	1	3	1	7	1	1
44		26	1	1	0	6	1	31	22	43	39	13	4	1	7	1	1	1	1	1	6	1	7	1	1	1	5	1	5	1	8	1	1	1	1	1	4	1	10	1	1	1	7	1	4	1	6	1	1
45		26	1	1	0	6	1	22	25	50	54	26	5	3	5	2	2	5	3	3	3	3	8	2	3	3	3	2	5	4	6	4	3	2	4	4	3	2	7	5	2	2	4	3	3	3	5	3	3
46		26	1	2	6	7	1	37	44	54	47	21	7	6	5	6	7	8	5	7	2	1	5	3	4	7	4	3	7	6	6	6	6	6	6	6	5	6	6	7	6	5	5	5	4	3	5	6	6
47		26	1	2	4	6	1	29	18	39	40	10	2	2	4	2	3	5	7	3	2	1	7	5	6	7	7	4	4	2	5	2	2	3	6	2	3	2	3	2	3	3	7	2	3	3	4	3	3
48		27	1	1	0	7	1	23	24	41	45	14	6	3	4	4	3	6	7	2	4	3	6	2	2	6	3	2	6	2	7	3	6	6	7	6	6	4	5	7	6	3	7	6	2	2	10	2	2
49		27	1	1	0	6	1	33	35	47	38	25	7	2	6	4	2	4	7	3	2	1	6	2	1	1	5	3	4	3	8	3	2	4	6	1	3	2	6	3	3	4	7	2	4	3	8	4	2
50		27	1	2	6	7	1	30	14	49	37	21	7	1	2	4	4	1	2	3	2	1	8	1	1	1	5	3	1	1	5	1	1	1	7	1	1	1	9	1	1	1	8	1	3	1	5	1	1
51		27	1	2	6	7	1	22	28	50	52	30	3	3	4	4	3	3	5	6	2	1	8	2	2	3	8	3	2	2	8	2	3	4	7	3	2	2	7	2	2	2	8	2	3	3	5	3	3
52		28	1	1	0	6	1	35	37	50	48	31	5	6	8	7	5	6	7	7	7	6	5	8	5	3	9	6	7	6	7	6	5	6	7	7	6	6	7	7	5	6	7	6	6	7	5	6	7
53		28	1	1	0	6	1	22	24	44	42	13	3	1	5	1	1	7	1	1	3	1	5	3	1	4	7	1	4	1	4	1	3	8	3	1	4	1	8	1	1	4	7	1	3	1	7	1	1
54		28	1	1	0	7	1	24	22	47	44	12	6	4	5	4	4	1	3	3	7	1	4	1	1	1	3	1	6	6	5	5	8	1	3	6	4	3	6	2	3	3	3	3	8	7	1	6	6
55		28	1	1	0	7	1	29	23	43	36	14	7	1	6	3	3	3	3	1	4	1	6	1	2	3	5	1	6	2	3	1	1	7	4	2	3	1	7	2	1	5	3	1	3	1	7	1	1
56		28	1	2	6	7	1	26	21	38	43	6	1	1	10	1	1	1	5	1	8	1	10	1	1	1	5	2	6	1	7	1	1	1	5	1	6	1	6	1	1	1	6	1	2	1	8	1	1
57		28	1	2	6	7	1	29	27	51	47	23	4	4	5	7	5	7	3	5	5	1	5	4	5	5	4	5	4	5	6	6	8	6	4	6	2	3	5	3	6	5	5	3	5	5	5	6	6
58		28	1	2	6	7	1	31	32	47	43	25	8	2	2	7	7	2	2	7	2	2	6	2	2	2	2	2	4	4	4	4	4	4	4	4	5	5	5	5	5	5	5	5	5	5	5	5	5
59		28	1	2	6	7	1	30	29	47	51	24	4	2	6	2	3	4	7	3	4	4	6	3	4	3	7	3	6	5	4	4	5	4	4	6	2	3	7	3	3	3	8	3	3	3	6	3	3
60		28	1	2	6	7	1	30	25	44	45	16	6	5	5	6	6	6	5	6	3	2	9	2	3	9	9	2	3	3	8	3	7	7	7	3	5	5	5	5	5	6	5	5	1	1	9	1	1
61		29	1	1	0	7	1	21	15	37	36	8	6	1	4	4	1	2	7	1	4	1	5	2	2	2	5	2	4	2	7	3	5	5	6	3	3	1	8	4	1	2	6	1	4	2	6	3	4
62		29	1	2	6	7	1	25	33	48	50	28	5	2	5	3	3	4	7	2	6	4	5	5	5	6	4	5	7	2	6	5	4	5	6	4	5	3	7	3	4	6	6	5	4	1	6	3	3
63		30	1	2	6	7	1	29	34	41	46	20	5	1	4	1	1	3	3	1	1	1	4	1	1	1	1	1	3	1	8	1	1	1	3	1	1	1	8	1	1	1	5	1	8	1	6	1	1
64		30	1	2	6	6	1	26	19	45	50	9	1	1	5	1	1	1	2	1	1	1	10	1	1	1	5	1	5	4	6	6	5	6	5	5	1	1	7	1	1	1	9	1	6	1	6	1	1
65		32	1	1	0	7	1	28	24	43	42	11	6	1	4	6	4	1	1	1	3	1	4	1	1	1	1	2	3	1	4	1	1	6	1	1	5	1	4	1	1	1	1	5	3	1	3	1	1
66		32	1	1	0	6	1	27	22	50	47	18	6	5	4	5	4	5	4	5	5	6	7	2	5	3	3	1	6	2	6	2	2	2	2	2	6	1	6	1	7	3	8	2	2	3	5	3	3
67		33	1	1	0	7	1	30	30	46	54	16	5	5	5	4	6	5	5	5	5	5	5	5	3	3	3	5	5	5	5	5	5	6	5	5	4	4	7	4	4	4	7	4	4	4	4	4	4
68		33	1	2	6	7	1	28	27	43	50	12	4	1	6	1	3	6	6	3	4	3	6	2	4	3	6	5	6	2	6	4	2	3	6	1	4	3	7	3	3	3	7	2	5	1	4	1	2
69		35	1	2	6	7	1	27	37	51	50	29	4	1	1	1	10	4	1	1	6	1	6	1	1	3	7	1	7	1	4	1	1	1	3	1	1	1	8	1	1	1	3	1	4	1	3	1	8
70		43	1	2	6	6	1	30	23	43	35	9	7	5	8	6	3	4	4	5	6	2	8	2	3	3	8	2	7	6	4	6	5	4	4	5	6	6	8	5	6	5	3	7	6	4	6	4	5
[truncated: 452 more columns]

## Sheet: description
nationality	1	Korean
	2	Chinese
gender	1	male
	2	female
TOPIK		Test of Proficiency in Korean
